# Supplementary material for: Revision of the Conwentzia Enderlein, 1905 (Neuroptera, Coniopterygidae) of China, combining morphological and molecular characters
Source: Zookeys. 2021 Mar 25;1026:1–15. doi: 10.3897/zookeys.1026.61700 (PMC8016818; doi:10.3897/zookeys.1026.61700)
Supplement: XML Treatment for Conwentzia [file zookeys.1026.61700-treatment1.xml]

<!DOCTYPE tp:taxon-treatment
  PUBLIC "-//TaxonX//DTD Taxonomic Treatment Publishing DTD v0 20100105//EN" "tax-treatment-NSO.dtd">
<tp:taxon-treatment xmlns:tp="http://www.plazi.org/taxpub"><tp:treatment-meta><kwd-group><label>Taxon classification</label><kwd><named-content xmlns:xlink="http://www.w3.org/1999/xlink" content-type="kingdom">Animalia</named-content></kwd><kwd><named-content xmlns:xlink="http://www.w3.org/1999/xlink" content-type="order">Neuroptera</named-content></kwd><kwd><named-content xmlns:xlink="http://www.w3.org/1999/xlink" content-type="family">Coniopterygidae</named-content></kwd></kwd-group><mixed-citation publication-type="journal"><person-group><name><surname>Zhao</surname><given-names>Yaru</given-names></name><name><surname>Li</surname><given-names>Ying</given-names></name><name><surname>Liu</surname><given-names>Zhiqi</given-names></name></person-group><article-title>Revision of the <italic><tp:taxon-name><tp:taxon-name-part taxon-name-part-type="genus" reg="Conwentzia">Conwentzia</tp:taxon-name-part></tp:taxon-name></italic> Enderlein, 1905 (<tp:taxon-name><tp:taxon-name-part taxon-name-part-type="order">Neuroptera</tp:taxon-name-part></tp:taxon-name>, <tp:taxon-name><tp:taxon-name-part taxon-name-part-type="family">Coniopterygidae</tp:taxon-name-part></tp:taxon-name>) of China, combining morphological and molecular characters</article-title><source>Zookeys</source><day>25</day><month>3</month><year>2021</year><volume>1026</volume><fpage>1</fpage><lpage>15</lpage><pub-id pub-id-type="doi">10.3897/zookeys.1026.61700</pub-id></mixed-citation></tp:treatment-meta><tp:nomenclature><label>Genus</label><tp:taxon-name><object-id xmlns:xlink="http://www.w3.org/1999/xlink" content-type="arpha" xlink:type="simple">6F8208BE-B048-58E6-9E20-A2DF31F230A7</object-id>
              <tp:taxon-name-part taxon-name-part-type="genus" reg="Conwentzia">Conwentzia</tp:taxon-name-part>
            </tp:taxon-name><tp:taxon-authority>Enderlein, 1905</tp:taxon-authority></tp:nomenclature><tp:treatment-sec sec-type="type species" id="SECID0EPKAC"><title>Type species.</title><p><italic><tp:taxon-name><tp:taxon-name-part taxon-name-part-type="genus" reg="Conwentzia">Conwentzia</tp:taxon-name-part> <tp:taxon-name-part taxon-name-part-type="species" reg="pineticola">pineticola</tp:taxon-name-part></tp:taxon-name></italic> Enderlein, 1905</p></tp:treatment-sec><tp:treatment-sec sec-type="diagnosis" id="SECID0EALAC"><title>Diagnosis.</title><p>Fore wing with RP vein forked. Hind wing reduced except in <italic><tp:taxon-name><tp:taxon-name-part taxon-name-part-type="genus" reg="Conwentzia">C.</tp:taxon-name-part> <tp:taxon-name-part taxon-name-part-type="species" reg="barretti">barretti</tp:taxon-name-part></tp:taxon-name></italic>. Male genitalia with gonocoxites 9 absent, gonapophyses 9 (when present) originating from sclerotized ring of segment 9.</p></tp:treatment-sec><tp:treatment-sec sec-type="comments" id="SECID0ERLAC"><title>Comments.</title><p>There are fourteen species in the genus <italic><tp:taxon-name><tp:taxon-name-part taxon-name-part-type="genus" reg="Conwentzia">Conwentzia</tp:taxon-name-part></tp:taxon-name></italic>. The species described before 1972 are well known thanks to <xref ref-type="bibr" rid="B10">Meinander’s (1972)</xref> comprehensive revision. However, <italic><tp:taxon-name><tp:taxon-name-part taxon-name-part-type="genus" reg="Conwentzia">Conwentzia</tp:taxon-name-part> <tp:taxon-name-part taxon-name-part-type="species" reg="inverta">inverta</tp:taxon-name-part></tp:taxon-name></italic> Withycombe, 1925 was not redescribed by <xref ref-type="bibr" rid="B10">Meinander (1972)</xref> because the type material in the Natural History Museum, London is in rather bad condition (<xref ref-type="bibr" rid="B10">Meinander 1972</xref>). However, Monserrat found that Barnard had a specimen collected from the type locality, Pusa, in India, by Withycombe in 1925, which he examined and used for his redescription of <italic><tp:taxon-name><tp:taxon-name-part taxon-name-part-type="genus" reg="Conwentzia">C.</tp:taxon-name-part> <tp:taxon-name-part taxon-name-part-type="species" reg="inverta">inverta</tp:taxon-name-part></tp:taxon-name></italic> (<xref ref-type="bibr" rid="B11">Monserrat 1982</xref>). Species described after 1972 are well known thanks to <xref ref-type="bibr" rid="B16">Sziráki’s (2011)</xref> comprehensive revision. Thus, all species in the genus <italic><tp:taxon-name><tp:taxon-name-part taxon-name-part-type="genus" reg="Conwentzia">Conwentzia</tp:taxon-name-part></tp:taxon-name></italic> are relatively well known.</p></tp:treatment-sec><ref-list><ref id="B10"><mixed-citation xmlns:xlink="http://www.w3.org/1999/xlink" xlink:type="simple"><person-group><name name-style="western"><surname>Meinander</surname><given-names>M</given-names></name></person-group> (<year>1972</year>) <article-title>A revision of the family <tp:taxon-name><tp:taxon-name-part taxon-name-part-type="family">Coniopterygidae</tp:taxon-name-part></tp:taxon-name> (<tp:taxon-name><tp:taxon-name-part taxon-name-part-type="order">Planipennia</tp:taxon-name-part></tp:taxon-name>).</article-title><source>Acta Zoologica Fennica</source><volume>136</volume>: <fpage>1</fpage>–<lpage>357</lpage>.</mixed-citation></ref><ref id="B11"><mixed-citation xmlns:xlink="http://www.w3.org/1999/xlink" xlink:type="simple"><person-group><name name-style="western"><surname>Monserrat</surname><given-names>VJ</given-names></name></person-group> (<year>1982</year>) <article-title>Contribución al conocimiento de los coniopterígidos (<tp:taxon-name><tp:taxon-name-part taxon-name-part-type="class">Insecta</tp:taxon-name-part></tp:taxon-name>, <tp:taxon-name><tp:taxon-name-part taxon-name-part-type="order">Neuroptera</tp:taxon-name-part></tp:taxon-name>, <tp:taxon-name><tp:taxon-name-part taxon-name-part-type="family">Coniopterygidae</tp:taxon-name-part></tp:taxon-name>) de la region oriental.</article-title><source>Annali del Museo Civico di Storia Naturale Giacomo Doria</source><volume>84</volume>: <fpage>9</fpage>–<lpage>39</lpage>.</mixed-citation></ref><ref id="B16"><mixed-citation xmlns:xlink="http://www.w3.org/1999/xlink" xlink:type="simple"><person-group><name name-style="western"><surname>Sziráki</surname><given-names>G</given-names></name></person-group> (<year>2011</year>) <tp:taxon-name><tp:taxon-name-part taxon-name-part-type="family">Coniopterygidae</tp:taxon-name-part></tp:taxon-name> of the world. Annotated check-list and identification keys for living species, species groups and supraspecific taxa of the family. LAP LAMBERT Academic Publishing, Saarbrücken, 49–88.</mixed-citation></ref></ref-list></tp:taxon-treatment>
