# Supplementary material for: Revision of the Conwentzia Enderlein, 1905 (Neuroptera, Coniopterygidae) of China, combining morphological and molecular characters
Source: Zookeys. 2021 Mar 25;1026:1–15. doi: 10.3897/zookeys.1026.61700 (PMC8016818; doi:10.3897/zookeys.1026.61700)
Supplement: XML Treatment for Conwentzia sinica [file zookeys.1026.61700-treatment2.xml]

<!DOCTYPE tp:taxon-treatment
  PUBLIC "-//TaxonX//DTD Taxonomic Treatment Publishing DTD v0 20100105//EN" "tax-treatment-NSO.dtd">
<tp:taxon-treatment xmlns:tp="http://www.plazi.org/taxpub"><tp:treatment-meta><kwd-group><label>Taxon classification</label><kwd><named-content xmlns:xlink="http://www.w3.org/1999/xlink" content-type="kingdom">Animalia</named-content></kwd><kwd><named-content xmlns:xlink="http://www.w3.org/1999/xlink" content-type="order">Neuroptera</named-content></kwd><kwd><named-content xmlns:xlink="http://www.w3.org/1999/xlink" content-type="family">Coniopterygidae</named-content></kwd></kwd-group><mixed-citation publication-type="journal"><person-group><name><surname>Zhao</surname><given-names>Yaru</given-names></name><name><surname>Li</surname><given-names>Ying</given-names></name><name><surname>Liu</surname><given-names>Zhiqi</given-names></name></person-group><article-title>Revision of the <italic><tp:taxon-name><tp:taxon-name-part taxon-name-part-type="genus" reg="Conwentzia">Conwentzia</tp:taxon-name-part></tp:taxon-name></italic> Enderlein, 1905 (<tp:taxon-name><tp:taxon-name-part taxon-name-part-type="order">Neuroptera</tp:taxon-name-part></tp:taxon-name>, <tp:taxon-name><tp:taxon-name-part taxon-name-part-type="family">Coniopterygidae</tp:taxon-name-part></tp:taxon-name>) of China, combining morphological and molecular characters</article-title><source>Zookeys</source><day>25</day><month>3</month><year>2021</year><volume>1026</volume><fpage>1</fpage><lpage>15</lpage><pub-id pub-id-type="doi">10.3897/zookeys.1026.61700</pub-id></mixed-citation></tp:treatment-meta><tp:nomenclature><tp:taxon-name><object-id xmlns:xlink="http://www.w3.org/1999/xlink" content-type="arpha" xlink:type="simple">57F41645-D812-555F-913E-1DD8E7178DEE</object-id>
              <tp:taxon-name-part taxon-name-part-type="genus" reg="Conwentzia">Conwentzia</tp:taxon-name-part>
              <tp:taxon-name-part taxon-name-part-type="species" reg="sinica">sinica</tp:taxon-name-part>
            </tp:taxon-name><tp:taxon-authority>Yang, 1974</tp:taxon-authority><xref ref-type="fig" rid="F1">Figs 1</xref><xref ref-type="fig" rid="F2">, 2</xref><tp:nomenclature-citation-list><tp:nomenclature-citation><tp:taxon-name>
                  <tp:taxon-name-part taxon-name-part-type="genus" reg="Conwentzia">Conwentzia</tp:taxon-name-part> <tp:taxon-name-part taxon-name-part-type="species" reg="sinica">sinica</tp:taxon-name-part></tp:taxon-name><comment>Yang, 1974: 84. Type locality: China (Shaanxi).</comment></tp:nomenclature-citation></tp:nomenclature-citation-list></tp:nomenclature><tp:treatment-sec sec-type="type material" id="SECID0EGEAE"><title>Type material examined.</title><p><bold><italic>Holotype</italic>:</bold> male (<named-content xmlns:xlink="http://www.w3.org/1999/xlink" content-type="dwc:institutional_code" xlink:type="simple">CAU</named-content>), China: Shaanxi (Province): Xian (City): Zhouzhi (County), [<named-content xmlns:xlink="http://www.w3.org/1999/xlink" content-type="dwc:verbatimCoordinates" xlink:type="simple"><named-content content-type="geo-json" specific-use="{&#34;type&#34;:&#34;Point&#34;,&#34;coordinates&#34;:[108.337100,34.058800]}" id="NCID0EZEAE" xlink:type="simple">34.0588°N, 108.3371°E</named-content></named-content>], 13–18.viii.1962, leg. Chikun Yang and Fasheng Li.</p></tp:treatment-sec><tp:treatment-sec sec-type="material" id="SECID0E5EAE"><title>Other material examined.</title><p>14 males and 31 females (<named-content xmlns:xlink="http://www.w3.org/1999/xlink" content-type="dwc:institutional_code" xlink:type="simple">CAU</named-content>), China: Zhejiang (Province): Jiaxing (City): Wuzhen (Town), [<named-content xmlns:xlink="http://www.w3.org/1999/xlink" content-type="dwc:verbatimCoordinates" xlink:type="simple"><named-content content-type="geo-json" specific-use="{&#34;type&#34;:&#34;Point&#34;,&#34;coordinates&#34;:[120.502400,30.750900]}" id="NCID0EMFAE" xlink:type="simple">30.7509°N, 120.5024°E</named-content></named-content>], 18.v.2018, leg. Zhiqi Liu. 13 males and 26 females (<named-content xmlns:xlink="http://www.w3.org/1999/xlink" content-type="dwc:institutional_code" xlink:type="simple">CAU</named-content>), China: Yunnan (Province): Kunming (City), [<named-content xmlns:xlink="http://www.w3.org/1999/xlink" content-type="dwc:verbatimCoordinates" xlink:type="simple"><named-content content-type="geo-json" specific-use="{&#34;type&#34;:&#34;Point&#34;,&#34;coordinates&#34;:[102.749300,25.137100]}" id="NCID0EZFAE" xlink:type="simple">25.1371°N, 102.7493°E</named-content></named-content>], 31.vii.2019, leg. Yaru Zhao and Ying Li. 5 males and 9 females (<named-content xmlns:xlink="http://www.w3.org/1999/xlink" content-type="dwc:institutional_code" xlink:type="simple">CAU</named-content>), China: Jilin (Province): Yanji (City), [<named-content xmlns:xlink="http://www.w3.org/1999/xlink" content-type="dwc:verbatimCoordinates" xlink:type="simple"><named-content content-type="geo-json" specific-use="{&#34;type&#34;:&#34;Point&#34;,&#34;coordinates&#34;:[129.495500,42.905700]}" id="NCID0EGGAE" xlink:type="simple">42.9057°N, 129.4955°E</named-content></named-content>], 1.viii.2019, leg. Yaru Zhao and Ying Li. 5 males and 7 females (<named-content xmlns:xlink="http://www.w3.org/1999/xlink" content-type="dwc:institutional_code" xlink:type="simple">CAU</named-content>), China: Jilin (Province): Yanji (City), [<named-content xmlns:xlink="http://www.w3.org/1999/xlink" content-type="dwc:verbatimCoordinates" xlink:type="simple"><named-content content-type="geo-json" specific-use="{&#34;type&#34;:&#34;Point&#34;,&#34;coordinates&#34;:[126.525300,43.829300]}" id="NCID0ETGAE" xlink:type="simple">43.8293°N, 126.5253°E</named-content></named-content>], 2.viii.2019, leg. Yaru Zhao and Ying Li. 5 males and 9 females (<named-content xmlns:xlink="http://www.w3.org/1999/xlink" content-type="dwc:institutional_code" xlink:type="simple">CAU</named-content>), China: Jilin (Province): Yanji (City), [<named-content xmlns:xlink="http://www.w3.org/1999/xlink" content-type="dwc:verbatimCoordinates" xlink:type="simple"><named-content content-type="geo-json" specific-use="{&#34;type&#34;:&#34;Point&#34;,&#34;coordinates&#34;:[129.495500,42.905700]}" id="NCID0EAHAE" xlink:type="simple">42.9057°N, 129.4955°E</named-content></named-content>], 1.viii.2019, leg. Yaru Zhao and Ying Li. 4 males and 6 females (<named-content xmlns:xlink="http://www.w3.org/1999/xlink" content-type="dwc:institutional_code" xlink:type="simple">CAU</named-content>), China: Shanghai (City), <named-content xmlns:xlink="http://www.w3.org/1999/xlink" content-type="dwc:verbatimCoordinates" xlink:type="simple"><named-content content-type="geo-json" specific-use="{&#34;type&#34;:&#34;Point&#34;,&#34;coordinates&#34;:[121.498100,31.211800]}" id="NCID0ENHAE" xlink:type="simple">[31.2118°N, 121.4981°E</named-content></named-content>], 14.xi.2019, leg. Mingming Zou. 46 males and 83 females (<named-content xmlns:xlink="http://www.w3.org/1999/xlink" content-type="dwc:institutional_code" xlink:type="simple">CAU</named-content>), China: Shaanxi (Province): Xian (City): Zhouzhi (County), [<named-content xmlns:xlink="http://www.w3.org/1999/xlink" content-type="dwc:verbatimCoordinates" xlink:type="simple"><named-content content-type="geo-json" specific-use="{&#34;type&#34;:&#34;Point&#34;,&#34;coordinates&#34;:[108.337100,34.058800]}" id="NCID0E1HAE" xlink:type="simple">34.0588°N, 108.3371°E</named-content></named-content>], 13–18.viii.1962, leg. Chikun Yang and Fasheng Li. 1 male and 1 female (<named-content xmlns:xlink="http://www.w3.org/1999/xlink" content-type="dwc:institutional_code" xlink:type="simple">CAU</named-content>), China: Shaanxi (Province): Xi’an (City): Qinling (Mountain), [<named-content xmlns:xlink="http://www.w3.org/1999/xlink" content-type="dwc:verbatimCoordinates" xlink:type="simple"><named-content content-type="geo-json" specific-use="{&#34;type&#34;:&#34;Point&#34;,&#34;coordinates&#34;:[109.011200,33.971700]}" id="NCID0EHIAE" xlink:type="simple">33.9717°N, 109.0112°E</named-content></named-content>], 5–7.viii.1962, leg. Chikun Yang and Fasheng Li.</p></tp:treatment-sec><tp:treatment-sec sec-type="diagnosis" id="SECID0EMIAE"><title>Diagnosis.</title><p>Gonocoxites 9 absent; gonocoxites 11 (tenth sternite) forming a parallelogram in lateral view; gonapophyses 9 slender in caudal view.</p></tp:treatment-sec><tp:treatment-sec sec-type="redescription" id="SECID0ERIAE"><title>Redescription.</title><p><bold><italic>Measurements</italic>.</bold> Forewing length 2.5–3.4 mm, width 0.9–1.5 mm. Hindwing reduced; length 1.0–1.6 mm, width 0.4–0.6 mm.</p><p><bold><italic>Head</italic></bold> (Fig. <xref ref-type="fig" rid="F1">1a</xref>). Yellowish brown. Compound eyes large and dark. Antennae brown, 31–36-segmented. Scape relatively broad and blunt. Pedicel cylindrical and longer than wide. Scape and pedicel light brown. Flagellomeres dark brown. Maxillary and labial palps brown.</p><fig id="F1" position="float" orientation="portrait"><object-id xmlns:xlink="http://www.w3.org/1999/xlink" content-type="doi" xlink:type="simple">10.3897/zookeys.1026.61700.figure1</object-id><object-id xmlns:xlink="http://www.w3.org/1999/xlink" content-type="arpha" xlink:type="simple">620D6B50-2F5F-53D6-A54F-6247AA614EB6</object-id><label>Figure 1.</label><caption><p><italic><tp:taxon-name><tp:taxon-name-part taxon-name-part-type="genus" reg="Conwentzia">Conwentzia</tp:taxon-name-part> <tp:taxon-name-part taxon-name-part-type="species" reg="sinica">sinica</tp:taxon-name-part></tp:taxon-name></italic> Yang, 1974, male <bold>a</bold> habitus, lateral view <bold>b, c</bold> fore wing <bold>d, e</bold> hind wing.</p></caption><graphic xmlns:xlink="http://www.w3.org/1999/xlink" xlink:href="zookeys-1026-001-g001.jpg" position="float" orientation="portrait" xlink:type="simple" id="oo_524156.jpg"><uri content-type="original_file" xlink:type="simple">https://binary.pensoft.net/fig/524156</uri></graphic></fig><p><bold><italic>Thorax</italic>.</bold> Brown. Nota with dorsal dark spots. Legs brown.</p><p><bold><italic>Wing</italic></bold> (Fig. <xref ref-type="fig" rid="F1">1b–e</xref>). Wing membrane almost hyaline, light greyish brown.</p><p><bold><italic>Male genitalia</italic></bold> (Fig. <xref ref-type="fig" rid="F2">2a–g</xref>). Outer process of ectoprocts relatively broad in lateral view. Gonocoxites 9 (inner process of ectoprocts <italic>sensu</italic><xref ref-type="bibr" rid="B10">Meinander 1972</xref>) absent. Gonapophyses 9 (stylus <italic>sensu</italic><xref ref-type="bibr" rid="B10">Meinander 1972</xref>) short with a hook in distal part ventrally (Fig. <xref ref-type="fig" rid="F2">2e–f</xref>). Gonocoxites 10 (paramere <italic>sensu</italic><xref ref-type="bibr" rid="B10">Meinander 1972</xref>) relatively short in basal part, median section wider and stout, distal section bent upward in lateral view (Fig. <xref ref-type="fig" rid="F2">2a, b</xref>). Gonapophyses 10 (penis <italic>sensu</italic><xref ref-type="bibr" rid="B10">Meinander 1972</xref>) slender and swollen at base in ventral view (Fig. <xref ref-type="fig" rid="F2">2e, f</xref>). Gonocoxites 11 (tenth sternite <italic>sensu</italic><xref ref-type="bibr" rid="B10">Meinander 1972</xref>) sub-rectangular in lateral view (Fig. <xref ref-type="fig" rid="F2">2a, b</xref>).</p><fig id="F2" position="float" orientation="portrait"><object-id xmlns:xlink="http://www.w3.org/1999/xlink" content-type="doi" xlink:type="simple">10.3897/zookeys.1026.61700.figure2</object-id><object-id xmlns:xlink="http://www.w3.org/1999/xlink" content-type="arpha" xlink:type="simple">8D8FFAD5-54D3-54F3-A078-89DBC300FDDB</object-id><label>Figure 2.</label><caption><p><italic><tp:taxon-name><tp:taxon-name-part taxon-name-part-type="genus" reg="Conwentzia">Conwentzia</tp:taxon-name-part> <tp:taxon-name-part taxon-name-part-type="species" reg="sinica">sinica</tp:taxon-name-part></tp:taxon-name></italic> Yang, 1974, male genitalia <bold>a, b</bold> lateral view <bold>c, d</bold> caudal view <bold>e, f</bold> ventral view <bold>g</bold> gonocoxites 10, lateral view.</p></caption><graphic xmlns:xlink="http://www.w3.org/1999/xlink" xlink:href="zookeys-1026-001-g002.jpg" position="float" orientation="portrait" xlink:type="simple" id="oo_524157.jpg"><uri content-type="original_file" xlink:type="simple">https://binary.pensoft.net/fig/524157</uri></graphic></fig></tp:treatment-sec><tp:treatment-sec sec-type="distribution" id="SECID0EQNAE"><title>Distribution.</title><p>China (Hebei, Shanxi, Liaoning, Jilin, Jiangsu, Zhejiang, Fujian, Guangdong, Guangxi, Yunnan, Shaanxi, Gansu).</p></tp:treatment-sec><ref-list><ref id="B10"><mixed-citation xmlns:xlink="http://www.w3.org/1999/xlink" xlink:type="simple"><person-group><name name-style="western"><surname>Meinander</surname><given-names>M</given-names></name></person-group> (<year>1972</year>) <article-title>A revision of the family <tp:taxon-name><tp:taxon-name-part taxon-name-part-type="family">Coniopterygidae</tp:taxon-name-part></tp:taxon-name> (<tp:taxon-name><tp:taxon-name-part taxon-name-part-type="order">Planipennia</tp:taxon-name-part></tp:taxon-name>).</article-title><source>Acta Zoologica Fennica</source><volume>136</volume>: <fpage>1</fpage>–<lpage>357</lpage>.</mixed-citation></ref></ref-list></tp:taxon-treatment>
