# Supplementary material for: Revision of the Conwentzia Enderlein, 1905 (Neuroptera, Coniopterygidae) of China, combining morphological and molecular characters
Source: Zookeys. 2021 Mar 25;1026:1–15. doi: 10.3897/zookeys.1026.61700 (PMC8016818; doi:10.3897/zookeys.1026.61700)
Supplement: XML Treatment for Conwentzia nietoi [file zookeys.1026.61700-treatment3.xml]

<!DOCTYPE tp:taxon-treatment
  PUBLIC "-//TaxonX//DTD Taxonomic Treatment Publishing DTD v0 20100105//EN" "tax-treatment-NSO.dtd">
<tp:taxon-treatment xmlns:tp="http://www.plazi.org/taxpub"><tp:treatment-meta><kwd-group><label>Taxon classification</label><kwd><named-content xmlns:xlink="http://www.w3.org/1999/xlink" content-type="kingdom">Animalia</named-content></kwd><kwd><named-content xmlns:xlink="http://www.w3.org/1999/xlink" content-type="order">Neuroptera</named-content></kwd><kwd><named-content xmlns:xlink="http://www.w3.org/1999/xlink" content-type="family">Coniopterygidae</named-content></kwd></kwd-group><mixed-citation publication-type="journal"><person-group><name><surname>Zhao</surname><given-names>Yaru</given-names></name><name><surname>Li</surname><given-names>Ying</given-names></name><name><surname>Liu</surname><given-names>Zhiqi</given-names></name></person-group><article-title>Revision of the <italic><tp:taxon-name><tp:taxon-name-part taxon-name-part-type="genus" reg="Conwentzia">Conwentzia</tp:taxon-name-part></tp:taxon-name></italic> Enderlein, 1905 (<tp:taxon-name><tp:taxon-name-part taxon-name-part-type="order">Neuroptera</tp:taxon-name-part></tp:taxon-name>, <tp:taxon-name><tp:taxon-name-part taxon-name-part-type="family">Coniopterygidae</tp:taxon-name-part></tp:taxon-name>) of China, combining morphological and molecular characters</article-title><source>Zookeys</source><day>25</day><month>3</month><year>2021</year><volume>1026</volume><fpage>1</fpage><lpage>15</lpage><pub-id pub-id-type="doi">10.3897/zookeys.1026.61700</pub-id></mixed-citation></tp:treatment-meta><tp:nomenclature><tp:taxon-name><object-id xmlns:xlink="http://www.w3.org/1999/xlink" content-type="arpha" xlink:type="simple">220F7B18-E179-512C-8EA0-EB30858FF1B7</object-id>
              <tp:taxon-name-part taxon-name-part-type="genus" reg="Conwentzia">Conwentzia</tp:taxon-name-part>
              <tp:taxon-name-part taxon-name-part-type="species" reg="nietoi">nietoi</tp:taxon-name-part>
            </tp:taxon-name><tp:taxon-authority>Monserrat, 1982</tp:taxon-authority><xref ref-type="fig" rid="F3">Figs 3</xref><xref ref-type="fig" rid="F4">, 4</xref><tp:nomenclature-citation-list><tp:nomenclature-citation><tp:taxon-name>
                  <tp:taxon-name-part taxon-name-part-type="genus" reg="Conwentzia">Conwentzia</tp:taxon-name-part> <tp:taxon-name-part taxon-name-part-type="species" reg="nietoi">nietoi</tp:taxon-name-part></tp:taxon-name><comment>Monserrat, 1982: 24. Type locality: Sri Lanka (Colombo).</comment></tp:nomenclature-citation><tp:nomenclature-citation><tp:taxon-name>
                  <tp:taxon-name-part taxon-name-part-type="genus" reg="Conwentzia">Conwentzia</tp:taxon-name-part> <tp:taxon-name-part taxon-name-part-type="species" reg="yunguiana">yunguiana</tp:taxon-name-part></tp:taxon-name><comment>Liu &amp; Yang, 1993: 256. Type locality: China (Guizhou: Guiyang). Syn. nov.</comment></tp:nomenclature-citation></tp:nomenclature-citation-list></tp:nomenclature><tp:treatment-sec sec-type="type material" id="SECID0E1PAE"><title>Type material examined.</title><p><bold><italic>Holotype</italic></bold> of <italic><tp:taxon-name><tp:taxon-name-part taxon-name-part-type="genus" reg="Conwentzia">Conwentzia</tp:taxon-name-part> <tp:taxon-name-part taxon-name-part-type="species" reg="yunguiana">yunguiana</tp:taxon-name-part></tp:taxon-name></italic>: male (<named-content xmlns:xlink="http://www.w3.org/1999/xlink" content-type="dwc:institutional_code" xlink:type="simple">CAU</named-content>), China: Guizhou (Province): Guiyang (City), [<named-content xmlns:xlink="http://www.w3.org/1999/xlink" content-type="dwc:verbatimCoordinates" xlink:type="simple"><named-content content-type="geo-json" specific-use="{&#34;type&#34;:&#34;Point&#34;,&#34;coordinates&#34;:[106.746700,26.500300]}" id="NCID0EYQAE" xlink:type="simple">26.5003°N, 106.7467°E</named-content></named-content>], 29.viii.1987, leg. Hongye Chen. <bold><italic>Paratypes</italic></bold>: 3 males, same data as holotype (<named-content xmlns:xlink="http://www.w3.org/1999/xlink" content-type="dwc:institutional_code" xlink:type="simple">CAU</named-content>).</p></tp:treatment-sec><tp:treatment-sec sec-type="material" id="SECID0EFRAE"><title>Other material examined.</title><p>1 male (<named-content xmlns:xlink="http://www.w3.org/1999/xlink" content-type="dwc:institutional_code" xlink:type="simple">CAU</named-content>), China: Guizhou (Province): Libo (County), [<named-content xmlns:xlink="http://www.w3.org/1999/xlink" content-type="dwc:verbatimCoordinates" xlink:type="simple"><named-content content-type="geo-json" specific-use="{&#34;type&#34;:&#34;Point&#34;,&#34;coordinates&#34;:[108.078000,25.268100]}" id="NCID0ETRAE" xlink:type="simple">25.2681°N, 108.0780°E</named-content></named-content>], 18.v.1990, leg. Chunqing Yang. 1 male (<named-content xmlns:xlink="http://www.w3.org/1999/xlink" content-type="dwc:institutional_code" xlink:type="simple">CAU</named-content>), China: Yunan (Province): Jinghong (City), [<named-content xmlns:xlink="http://www.w3.org/1999/xlink" content-type="dwc:verbatimCoordinates" xlink:type="simple"><named-content content-type="geo-json" specific-use="{&#34;type&#34;:&#34;Point&#34;,&#34;coordinates&#34;:[100.958200,21.856600]}" id="NCID0EASAE" xlink:type="simple">21.8566°N, 100.9582°E</named-content></named-content>], 12.ix.1989, leg. Fasheng Li. 1 male (<named-content xmlns:xlink="http://www.w3.org/1999/xlink" content-type="dwc:institutional_code" xlink:type="simple">CAU</named-content>), China: Guangxi (Province): Lingui (City): Yanshan (District), [<named-content xmlns:xlink="http://www.w3.org/1999/xlink" content-type="dwc:verbatimCoordinates" xlink:type="simple"><named-content content-type="geo-json" specific-use="{&#34;type&#34;:&#34;Point&#34;,&#34;coordinates&#34;:[110.504000,24.926500]}" id="NCID0ENSAE" xlink:type="simple">24.9265°N, 110.5040°E</named-content></named-content>], 13.vi.1982, leg. Fasheng Li. 1 male (<named-content xmlns:xlink="http://www.w3.org/1999/xlink" content-type="dwc:institutional_code" xlink:type="simple">CAU</named-content>), China: Sichuan (Province): Leshan (City): E’meishan (Mountain), [<named-content xmlns:xlink="http://www.w3.org/1999/xlink" content-type="dwc:verbatimCoordinates" xlink:type="simple"><named-content content-type="geo-json" specific-use="{&#34;type&#34;:&#34;Point&#34;,&#34;coordinates&#34;:[103.356300,29.573800]}" id="NCID0E1SAE" xlink:type="simple">29.5738°N, 103.3563°E</named-content></named-content>], 15.iv.1990, leg. Chunqing Yang and Zhiqi Liu.</p></tp:treatment-sec><tp:treatment-sec sec-type="diagnosis" id="SECID0E6SAE"><title>Diagnosis.</title><p>Gonocoxites 9 absent; gonocoxites 11 subtriangular in lateral view; gonapophyses 9 basally broad and blunt in caudal view.</p></tp:treatment-sec><tp:treatment-sec sec-type="redescription" id="SECID0EETAE"><title>Redescription.</title><p><bold><italic>Measurements</italic>.</bold> Forewing length 2.5–3.2 mm, width 0.9–1.3 mm. Hindwing reduced; length 1.0–1.5 mm, width 0.2–0.3 mm.</p><p><bold><italic>Head</italic></bold> (Fig. <xref ref-type="fig" rid="F3">3a</xref>). Brown. Compound eyes large and dark. Antennae brown (except light brown scape), 34–35-segmented. Scape broad and blunt. Pedicel cylindrical and longer than broad. Antennae entirely brown, scape light brown. Maxillary and labial palps brown.</p><fig id="F3" position="float" orientation="portrait"><object-id xmlns:xlink="http://www.w3.org/1999/xlink" content-type="doi" xlink:type="simple">10.3897/zookeys.1026.61700.figure3</object-id><object-id xmlns:xlink="http://www.w3.org/1999/xlink" content-type="arpha" xlink:type="simple">A8394544-6183-5EB1-81CF-DAA1B7649A3D</object-id><label>Figure 3.</label><caption><p><italic><tp:taxon-name><tp:taxon-name-part taxon-name-part-type="genus" reg="Conwentzia">Conwentzia</tp:taxon-name-part> <tp:taxon-name-part taxon-name-part-type="species" reg="nietoi">nietoi</tp:taxon-name-part></tp:taxon-name></italic> Monserrat, 1982, male <bold>a</bold> habitus, lateral view <bold>b, c</bold> fore wing <bold>d, e</bold> hind wing.</p></caption><graphic xmlns:xlink="http://www.w3.org/1999/xlink" xlink:href="zookeys-1026-001-g003.jpg" position="float" orientation="portrait" xlink:type="simple" id="oo_524158.jpg"><uri content-type="original_file" xlink:type="simple">https://binary.pensoft.net/fig/524158</uri></graphic></fig><p><bold><italic>Thorax</italic>.</bold> Yellowish-brown. Nota with dorsal dark spots. Legs brown.</p><p><bold><italic>Wing</italic></bold> (Fig. <xref ref-type="fig" rid="F3">3b–e</xref>). Wing membrane almost hyaline, light greyish brown.</p><p><bold><italic>Male genitalia</italic></bold> (Fig. <xref ref-type="fig" rid="F4">4a–h</xref>). Outer process of ectoprocts finger-like in ventral view, longer than wide in lateral view (Fig. <xref ref-type="fig" rid="F4">4a, b</xref>). Gonocoxites 9 absent. Gonapophyses 9 hooked downward in lateral view (Fig. <xref ref-type="fig" rid="F4">4a, b</xref>). Gonocoxites 10 slender, distal section bent upward in lateral view (Fig. <xref ref-type="fig" rid="F4">4a, b</xref>). Gonapophyses 10 small and short in ventral view (Fig. <xref ref-type="fig" rid="F4">4e, f</xref>). Gonocoxites 11 subtriangular in caudal view (Fig. <xref ref-type="fig" rid="F4">4c, d</xref>) and ventral view (Fig. <xref ref-type="fig" rid="F4">4e, f</xref>).</p><fig id="F4" position="float" orientation="portrait"><object-id xmlns:xlink="http://www.w3.org/1999/xlink" content-type="doi" xlink:type="simple">10.3897/zookeys.1026.61700.figure4</object-id><object-id xmlns:xlink="http://www.w3.org/1999/xlink" content-type="arpha" xlink:type="simple">387A44A8-4894-59A8-B9EB-2CC2CB9B9B77</object-id><label>Figure 4.</label><caption><p><italic><tp:taxon-name><tp:taxon-name-part taxon-name-part-type="genus" reg="Conwentzia">Conwentzia</tp:taxon-name-part> <tp:taxon-name-part taxon-name-part-type="species" reg="nietoi">nietoi</tp:taxon-name-part></tp:taxon-name></italic> Monserrat, 1982, male genitalia <bold>a, b</bold> lateral view <bold>c, d</bold> caudal view <bold>e, f</bold> ventral view <bold>g, h</bold> gonocoxites 10, lateral view.</p></caption><graphic xmlns:xlink="http://www.w3.org/1999/xlink" xlink:href="zookeys-1026-001-g004.jpg" position="float" orientation="portrait" xlink:type="simple" id="oo_524159.jpg"><uri content-type="original_file" xlink:type="simple">https://binary.pensoft.net/fig/524159</uri></graphic></fig></tp:treatment-sec><tp:treatment-sec sec-type="distribution" id="SECID0ENXAE"><title>Distribution.</title><p>China (Guangxi, Sichuan, Guizhou, Yunnan).</p></tp:treatment-sec></tp:taxon-treatment>
