# Supplementary material for: Revision of the Conwentzia Enderlein, 1905 (Neuroptera, Coniopterygidae) of China, combining morphological and molecular characters
Source: Zookeys. 2021 Mar 25;1026:1–15. doi: 10.3897/zookeys.1026.61700 (PMC8016818; doi:10.3897/zookeys.1026.61700)
Supplement: XML Treatment for Conwentzia pineticola [file zookeys.1026.61700-treatment4.xml]

<!DOCTYPE tp:taxon-treatment
  PUBLIC "-//TaxonX//DTD Taxonomic Treatment Publishing DTD v0 20100105//EN" "tax-treatment-NSO.dtd">
<tp:taxon-treatment xmlns:tp="http://www.plazi.org/taxpub"><tp:treatment-meta><kwd-group><label>Taxon classification</label><kwd><named-content xmlns:xlink="http://www.w3.org/1999/xlink" content-type="kingdom">Animalia</named-content></kwd><kwd><named-content xmlns:xlink="http://www.w3.org/1999/xlink" content-type="order">Neuroptera</named-content></kwd><kwd><named-content xmlns:xlink="http://www.w3.org/1999/xlink" content-type="family">Coniopterygidae</named-content></kwd></kwd-group><mixed-citation publication-type="journal"><person-group><name><surname>Zhao</surname><given-names>Yaru</given-names></name><name><surname>Li</surname><given-names>Ying</given-names></name><name><surname>Liu</surname><given-names>Zhiqi</given-names></name></person-group><article-title>Revision of the <italic><tp:taxon-name><tp:taxon-name-part taxon-name-part-type="genus" reg="Conwentzia">Conwentzia</tp:taxon-name-part></tp:taxon-name></italic> Enderlein, 1905 (<tp:taxon-name><tp:taxon-name-part taxon-name-part-type="order">Neuroptera</tp:taxon-name-part></tp:taxon-name>, <tp:taxon-name><tp:taxon-name-part taxon-name-part-type="family">Coniopterygidae</tp:taxon-name-part></tp:taxon-name>) of China, combining morphological and molecular characters</article-title><source>Zookeys</source><day>25</day><month>3</month><year>2021</year><volume>1026</volume><fpage>1</fpage><lpage>15</lpage><pub-id pub-id-type="doi">10.3897/zookeys.1026.61700</pub-id></mixed-citation></tp:treatment-meta><tp:nomenclature><tp:taxon-name><object-id xmlns:xlink="http://www.w3.org/1999/xlink" content-type="arpha" xlink:type="simple">01F2007A-F42C-51D9-AB1F-DA3ACDB268AB</object-id>
              <tp:taxon-name-part taxon-name-part-type="genus" reg="Conwentzia">Conwentzia</tp:taxon-name-part>
              <tp:taxon-name-part taxon-name-part-type="species" reg="pineticola">pineticola</tp:taxon-name-part>
            </tp:taxon-name><tp:taxon-authority>Enderlein, 1905</tp:taxon-authority><xref ref-type="fig" rid="F5">Figs 5</xref><xref ref-type="fig" rid="F6">, 6</xref><tp:nomenclature-citation-list><tp:nomenclature-citation><tp:taxon-name>
                  <tp:taxon-name-part taxon-name-part-type="genus" reg="Conwentzia">Conwentzia</tp:taxon-name-part> <tp:taxon-name-part taxon-name-part-type="species" reg="pineticola">pineticola</tp:taxon-name-part></tp:taxon-name><comment>Enderlein, 1905: 10. Type locality: Germany (Berlin).</comment></tp:nomenclature-citation><tp:nomenclature-citation><tp:taxon-name>
                  <tp:taxon-name-part taxon-name-part-type="genus" reg="Conwentzia">Conwentzia</tp:taxon-name-part> <tp:taxon-name-part taxon-name-part-type="species" reg="orthotibia">orthotibia</tp:taxon-name-part></tp:taxon-name><comment>Yang, 1974: 88. Type locality: China (Gansu: Longnan). Syn. nov.</comment></tp:nomenclature-citation></tp:nomenclature-citation-list></tp:nomenclature><tp:treatment-sec sec-type="type material" id="SECID0EXZAE"><title>Type material examined.</title><p><bold><italic>Holotype</italic></bold> of <italic><tp:taxon-name><tp:taxon-name-part taxon-name-part-type="genus" reg="Conwentzia">Conwentzia</tp:taxon-name-part> <tp:taxon-name-part taxon-name-part-type="species" reg="orthotibia">orthotibia</tp:taxon-name-part></tp:taxon-name></italic>: male (<named-content xmlns:xlink="http://www.w3.org/1999/xlink" content-type="dwc:institutional_code" xlink:type="simple">CAU</named-content>), China: Gansu (Province): Longnan (city): Wudu (District), [<named-content xmlns:xlink="http://www.w3.org/1999/xlink" content-type="dwc:verbatimCoordinates" xlink:type="simple"><named-content content-type="geo-json" specific-use="{&#34;type&#34;:&#34;Point&#34;,&#34;coordinates&#34;:[104.966500,33.374000]}" id="NCID0EV1AE" xlink:type="simple">33.3740°N, 104.9665°E</named-content></named-content>], 25.vi.1958, leg. Xuemin Zhang. <bold><italic>Paratype</italic></bold>: 1 male, same data as holotype (<named-content xmlns:xlink="http://www.w3.org/1999/xlink" content-type="dwc:institutional_code" xlink:type="simple">CAU</named-content>).</p></tp:treatment-sec><tp:treatment-sec sec-type="material" id="SECID0EC2AE"><title>Other material examined.</title><p>7 males and 10 females (<named-content xmlns:xlink="http://www.w3.org/1999/xlink" content-type="dwc:institutional_code" xlink:type="simple">CAU</named-content>), China: Gansu (Province): diebu (County), [<named-content xmlns:xlink="http://www.w3.org/1999/xlink" content-type="dwc:verbatimCoordinates" xlink:type="simple"><named-content content-type="geo-json" specific-use="{&#34;type&#34;:&#34;Point&#34;,&#34;coordinates&#34;:[106.536400,34.128600]}" id="NCID0EQ2AE" xlink:type="simple">34.1286°N, 106.5364°E</named-content></named-content>], 9.vii.2017, leg. Yaru Zhao and Mingwei Ma. 23 males and 30 females (<named-content xmlns:xlink="http://www.w3.org/1999/xlink" content-type="dwc:institutional_code" xlink:type="simple">CAU</named-content>), China: Gansu (Province): Zhangye (City), [<named-content xmlns:xlink="http://www.w3.org/1999/xlink" content-type="dwc:verbatimCoordinates" xlink:type="simple"><named-content content-type="geo-json" specific-use="{&#34;type&#34;:&#34;Point&#34;,&#34;coordinates&#34;:[106.540000,34.166900]}" id="NCID0E42AE" xlink:type="simple">34.1669°N, 106.5400°E</named-content></named-content>], 13.vii.2017, leg. Yaru Zhao and Mingwei Ma. 5 males and 6 females (<named-content xmlns:xlink="http://www.w3.org/1999/xlink" content-type="dwc:institutional_code" xlink:type="simple">CAU</named-content>), China: Gansu (Province): diebu (County), [<named-content xmlns:xlink="http://www.w3.org/1999/xlink" content-type="dwc:verbatimCoordinates" xlink:type="simple"><named-content content-type="geo-json" specific-use="{&#34;type&#34;:&#34;Point&#34;,&#34;coordinates&#34;:[103.550600,33.958300]}" id="NCID0EK3AE" xlink:type="simple">33.9583°N, 103.5506°E</named-content></named-content>], 13. vii.2017, leg. Yaru Zhao and Mingwei Ma. 1 male (<named-content xmlns:xlink="http://www.w3.org/1999/xlink" content-type="dwc:institutional_code" xlink:type="simple">CAU</named-content>), China: Liaoning (Province): Dandong (City), [<named-content xmlns:xlink="http://www.w3.org/1999/xlink" content-type="dwc:verbatimCoordinates" xlink:type="simple"><named-content content-type="geo-json" specific-use="{&#34;type&#34;:&#34;Point&#34;,&#34;coordinates&#34;:[124.392800,40.124700]}" id="NCID0EX3AE" xlink:type="simple">40.1247°N, 124.3928°E</named-content></named-content>], 27.vii.2017, leg. Yaru Zhao and Ying Li. 1 male and 3 females (<named-content xmlns:xlink="http://www.w3.org/1999/xlink" content-type="dwc:institutional_code" xlink:type="simple">CAU</named-content>), China: Liaoning (Province): Dandong (City), [<named-content xmlns:xlink="http://www.w3.org/1999/xlink" content-type="dwc:verbatimCoordinates" xlink:type="simple"><named-content content-type="geo-json" specific-use="{&#34;type&#34;:&#34;Point&#34;,&#34;coordinates&#34;:[124.392800,40.124700]}" id="NCID0EE4AE" xlink:type="simple">40.1247°N, 124.3928°E</named-content></named-content>], 28.vii.2017, leg. Yaru Zhao and Ying Li. 5 males and 4 females (<named-content xmlns:xlink="http://www.w3.org/1999/xlink" content-type="dwc:institutional_code" xlink:type="simple">CAU</named-content>), China: Sichuan (Province): Panzhihua (City), [<named-content xmlns:xlink="http://www.w3.org/1999/xlink" content-type="dwc:verbatimCoordinates" xlink:type="simple"><named-content content-type="geo-json" specific-use="{&#34;type&#34;:&#34;Point&#34;,&#34;coordinates&#34;:[98.480000,25.012000]}" id="NCID0ER4AE" xlink:type="simple">25.0120°N, 98.4800°E</named-content></named-content>], 3.iv.2019, leg. Yaru Zhao and Mingming Zou.</p></tp:treatment-sec><tp:treatment-sec sec-type="diagnosis" id="SECID0EW4AE"><title>Diagnosis.</title><p>Gonocoxites 9 present; gonocoxites 11 rod-shaped in lateral view; gonapophyses 9 basally broad in caudal view.</p></tp:treatment-sec><tp:treatment-sec sec-type="redescription" id="SECID0E24AE"><title>Redescription.</title><p><bold><italic>Measurements</italic>.</bold> Forewing length 3.1–3.5 mm, width 1.1–1.4 mm. Hindwing reduced; length 1.3–1.4 mm, width 0.5–0.6 mm.</p><p><bold><italic>Head</italic></bold> (Fig. <xref ref-type="fig" rid="F5">5a</xref>). Yellowish-brown. Compound eyes large and dark. Antennae 36–37-segmented in males and 32–36-segmented in females. Scape relatively broad and blunt. Pedicel cylindrical, longer than wide. Antennae brown; scape light brown in some specimens. Scape broad and blunt. Pedicel cylindrical and longer than broad. Maxillary and labial palpus brown.</p><fig id="F5" position="float" orientation="portrait"><object-id xmlns:xlink="http://www.w3.org/1999/xlink" content-type="doi" xlink:type="simple">10.3897/zookeys.1026.61700.figure5</object-id><object-id xmlns:xlink="http://www.w3.org/1999/xlink" content-type="arpha" xlink:type="simple">AE8BFEB5-F08B-5C0A-B5A9-9D796A42250A</object-id><label>Figure 5.</label><caption><p><italic><tp:taxon-name><tp:taxon-name-part taxon-name-part-type="genus" reg="Conwentzia">Conwentzia</tp:taxon-name-part> <tp:taxon-name-part taxon-name-part-type="species" reg="pineticola">pineticola</tp:taxon-name-part></tp:taxon-name></italic> Enderlein, 1905, male <bold>a</bold> habitus, lateral view <bold>b, c</bold> fore wing <bold>d, e</bold> hind wing.</p></caption><graphic xmlns:xlink="http://www.w3.org/1999/xlink" xlink:href="zookeys-1026-001-g005.jpg" position="float" orientation="portrait" xlink:type="simple" id="oo_524160.jpg"><uri content-type="original_file" xlink:type="simple">https://binary.pensoft.net/fig/524160</uri></graphic></fig><p><bold><italic>Thorax</italic>.</bold> Brown. Nota with dorsal dark spots. Legs brown.</p><p><bold><italic>Wing</italic></bold> (Fig. <xref ref-type="fig" rid="F5">5b–e</xref>). Wing membrane almost hyaline, light greyish brown.</p><p><bold><italic>Male genitalia</italic></bold> (Fig. <xref ref-type="fig" rid="F6">6a–g</xref>). Outer process of ectoprocts finger-like in lateral view (Fig. <xref ref-type="fig" rid="F6">6a, b</xref>). Gonocoxites 9 furcate, with dorsal branch slightly longer than ventral one in caudal view (Fig. <xref ref-type="fig" rid="F6">6c, d</xref>). Gonapophyses 9 broad, distally hooked in ventral view (Fig. <xref ref-type="fig" rid="F6">6e, f</xref>). Gonocoxites 10 slender, distally bent upward in lateral view (Fig. <xref ref-type="fig" rid="F6">6a, b</xref>). Gonapophyses 10 short and straight in ventral view (Fig. <xref ref-type="fig" rid="F6">6e, f</xref>). Gonocoxites 11 subtriangular in ventral view (Fig. <xref ref-type="fig" rid="F6">6e, f</xref>).</p><fig id="F6" position="float" orientation="portrait"><object-id xmlns:xlink="http://www.w3.org/1999/xlink" content-type="doi" xlink:type="simple">10.3897/zookeys.1026.61700.figure6</object-id><object-id xmlns:xlink="http://www.w3.org/1999/xlink" content-type="arpha" xlink:type="simple">4723411C-DE38-5167-8BF5-1CC608401B9E</object-id><label>Figure 6.</label><caption><p><italic><tp:taxon-name><tp:taxon-name-part taxon-name-part-type="genus" reg="Conwentzia">Conwentzia</tp:taxon-name-part> <tp:taxon-name-part taxon-name-part-type="species" reg="pineticola">pineticola</tp:taxon-name-part></tp:taxon-name></italic> Enderlein, 1905, male genitalia <bold>a, b</bold> lateral view <bold>c, d</bold> caudal view <bold>e, f</bold> ventral view <bold>g</bold> gonocoxites 10, lateral view.</p></caption><graphic xmlns:xlink="http://www.w3.org/1999/xlink" xlink:href="zookeys-1026-001-g006.jpg" position="float" orientation="portrait" xlink:type="simple" id="oo_524161.jpg"><uri content-type="original_file" xlink:type="simple">https://binary.pensoft.net/fig/524161</uri></graphic></fig></tp:treatment-sec><tp:treatment-sec sec-type="distribution" id="SECID0EFCAG"><title>Distribution.</title><p>China (Hebei, Shanxi, Jilin, Heilongjiang, Henan, Hubei, Chongqing, Sichuan, Yunnan, Tibet, Gansu, Qinghai, Ningxia, Xinjiang, Liaoning, Sichuan).</p></tp:treatment-sec></tp:taxon-treatment>
